# Supplementary material for: Role of mutational reversions and fitness restoration in Zika virus spread to the Americas
Source: Nat Commun. 2021 Jan 26;12:595. doi: 10.1038/s41467-020-20747-3 (PMC7838395; doi:10.1038/s41467-020-20747-3)
Supplement: Supplementary file 4 — Supplementary Data 1 [file 41467_2020_20747_MOESM4_ESM.xlsx]

## Sheet: Sheet1
Supplementary Data 1. Representative Asian ZIKV strains with amino acid residues indicated for all positions shown to influence transmission efficiency or virulence.
No.	Strain Name	Country	Date	C-T106A	PrM-V1A	PrM-S17N	E-V/L473M	NS1-A188V	NS5-M872V
1	P6_740	Malaysia	1966	A	V	S	V	A	V
2	FSS13025	Cambodia	2010	T	V	S	V	A	M
3	CPC_0740	Philippines	2012	A	V	S	V	A	M
4	16423	Philippines	2016	A	V	S	V	V	M
5	CVD_06_274	Thailand	2006	T	V	S	V	A	M
6	SK364/13AS	Thailand	2013	T	A	S	M	V	V
7	PLCal_ZV	Thailand	2013	T	A	S	M	V	V
8	SK403/13AS	Thailand	2013	T	A	S	M	V	V
9	SV0127_14	Thailand	2014	T	A	S	M	V	V
10	SV0010/15	Thailand	2015	T	A	S	M	V	V
11	DMSc05684_16	Thailand	2016	T	A	S	L	V	V
12	SI_BKK01	Thailand	2016	T	A	S	M	V	V
13	SI_BKK05	Thailand	2016	A	A	S	M	V	V
14	BKK03	Thailand	2016	A	A	S	M	V	V
15	BKK04	Thailand	2016	A	A	S	M	V	V
16	BKK07	Thailand	2017	A	A	S	M	V	V
17	SI_BKK02	Thailand	2017	A	A	S	M	V	V
18	SI_BKK06	Thailand	2017	A	A	S	M	A	V
19	ZK_YN001	China	2016	T	A	S	M	V	V
20	SY01_2016	China	2016	A	A	N	M	V	V
21	SZ_WIV01	China	2016	A	A	N	M	V	V
22	VE_Ganxian	China	2016	A	A	N	M	V	V
23	Z16006	China	2016	A	A	N	M	V	V
24	GDZ16001	China	2016	A	A	N	M	V	V
25	GDZ16021	China	2016	A	A	N	M	V	V
26	GD01	China	2016	A	A	N	M	V	V
27	GZ01	China	2016	A	A	N	M	V	V
28	Z16019	China	2016	A	A	N	M	V	V
29	ZJ02	China	2016	A	A	N	M	V	V
30	ZKC2	China	2016	A	A	N	M	V	V
31	ZZ_1	China	2016	A	A	N	M	V	V
32	ZJ04	China	2016	A	A	N	M	V	V
33	ZIKV_SMGC_1	China	2016	A	A	N	M	V	V
34	ZJ03	China	2016	A	A	N	M	V	V
35	ZJ01	China	2016	A	A	N	M	V	V
36	Henan/001/2016	China	2016	A	A	N	M	V	V
37	Zhejiang04	China	2016	A	A	N	M	V	V
38	SZ02	China	2016	A	A	N	M	V	V
39	GZ02	China	2016	A	A	N	M	V	V
40	1605aTw|	China	2016	A	A	S	M	V	V
41	1610acTw	China	2016	A	A	S	M	V	V
42	JXLHS1807	China	2018	A	A	N	M	V	V
43	Yunnan/01/2019	China	2019	A	A	N	M	V	V
44	2019YNZIKV02	China	2019	A	A	S	M	V	V
45	Chiba/S36/2016	Japan	2016	A	A	N	M	V	V
46	NIID123/2016	Japan	2016	A	A	S	M	V	V
47	KngSG/17_D501	Japan	2017	A	A	S	M	V	V
48	17844	India	2018	T	A	S	M	V	V
49	20366	India	2018	T	A	S	M	V	V
50	21993	India	2018	T	A	S	M	V	V
51	SG010	Singapore	2016	T	V	S	M	V	V
169	118 strains	Singapore	2016	A	A	S	M	V	V
170	33164Y17	Singapore	2017	A	A	N	M	V	V
