# Supplementary material for: Role of mutational reversions and fitness restoration in Zika virus spread to the Americas
Source: Nat Commun. 2021 Jan 26;12:595. doi: 10.1038/s41467-020-20747-3 (PMC7838395; doi:10.1038/s41467-020-20747-3)
Supplement: Supplementary file 5 — Supplementary Data 2 [file 41467_2020_20747_MOESM5_ESM.xlsx]

## Sheet: Sheet1
Supplementary Data 2. Summary of amino acid differences between recent, pre-epidemic Asian and post-epidemic Asian/American lineage ZIKVs.
Pre-epidemic amino acid residue	Post-epidemic amino acid residue	Amino acid position in polyprotein	Phenotypes	Reference
T	A	C-106th	Enhance neurovirulence in newborn CD-1 pups	Shan et al, 2020
V	A	prM-1st	No difference of neurovirulence in newborn CD-1 pups	Shan et al, 2020
N	S	prM-8th	No difference of neurovirulence in newborn Balb/c pups	Yuan et al, 2017
S	N	prM-17th	Enhance neurovirulence in newborn Balb/c pups	Yuan et al, 2017
V	M	E-473rd	Enhance fitness in nonhuman primate	Shan et al, 2020
A	V	NS1-188th	Enhance viral infection in Aedes aegypti mosquito	Liu et al, 2017
M	V	NS5-114th	Enhance neurovirulence in newborn CD-1 pups, no statistical significance	Shan et al, 2020
M	V	NS5-872nd	Enhance neurovirulence in newborn CD-1 pups	Shan et al, 2020
