# Supplementary material for: Role of mutational reversions and fitness restoration in Zika virus spread to the Americas
Source: Nat Commun. 2021 Jan 26;12:595. doi: 10.1038/s41467-020-20747-3 (PMC7838395; doi:10.1038/s41467-020-20747-3)
Supplement: Supplementary file 6 — Supplementary Data 3 [file 41467_2020_20747_MOESM6_ESM.xlsx]

## Sheet: Sheet1
Extended Data Table 3. The relative fitness advantagea of ZIKV mutant strains in mosquitoes, mice and human primary cells.
Virus backbone	Virus competition	Mosquito body	Mosquito leg	Mosquito saliva	Mouse serum	Human Keratinocyte	Human Fibroblast
Dakar virus backbone	FSS13025/Dakar 41525	0.2			0.1	0.2	0.02
	DK-4M/DK-WT	0.1	0.2	0.1	0.02	0.4	0.4
	DK-A106T/DK-WT	0.3	0.3	0.2
	DK-A1V/DK-WT	0.8	1	0.7
	DK-V188A/DK-WT	0.4	0.2	0.3	0.5
	DK-V872M/DK-WT	0.6	0.6	0.6
FSS13025 virus backbone	PRVABC59/FSS13025	2.9			2.6	4.4	3.4
	FSS-4M/FSS-WT	4.7	4.9	2.3	1.5	2.5	1.9
	FSS-T106A/FSS-WT	1.1
	FSS-V1A/FSS-WT	1.2
	FSS-A188V/FSS-WT	1.9	2.1	1.51	1.3
	FSS-M872V/FSS-WT	1
a a. Defined as final competitor ratio / inoculum ratio, as described previously to compare adaptive chikungunya virus mutations.
