# Supplementary material for: Role of mutational reversions and fitness restoration in Zika virus spread to the Americas
Source: Nat Commun. 2021 Jan 26;12:595. doi: 10.1038/s41467-020-20747-3 (PMC7838395; doi:10.1038/s41467-020-20747-3)
Supplement: Supplementary file 7 — Supplementary Data 4 [file 41467_2020_20747_MOESM7_ESM.xlsx]

## Sheet: Sheet1
Supplementary Data 4. Primers and probes for gene cloning and qPCR
Primers for cloning ZIKV full-length mutants	Upper primer	Lower primer
FSS-T106A	GAAGAAGAGACGAGGCgCAGATACTAGTGTCG	CGACACTAGTATCTGcGCCTCGTCTCTTCTTC
FSS-V1A	CCACAGCCATGGCAGcGGAGGTCACTAGACG	CGTCTAGTGACCTCCgCTGCCATGGCTGTGG
FSS-A188V	GTCATTGGAACAGCCGtTAAGGGAAAGGAGGCT	AGCCTCCTTTCCCTTAaCGGCTGTTCCAATGAC
FSS-M872V	CACAGTCAACATGgTcCGTAGGATCATAGGTG	CACCTATGATCCTACGgAcCATGTTGACTGTG
DK-A106T	GGAAGAGACGTGGCaCTGACACCAGCATCG	CGATGCTGGTGTCAGtGCCACGTCTCTTCC
DK-A1V	CACAGCCATGGCAGtCGAGATCACTAGACG	CGTCTAGTGATCTCGaCTGCCATGGCTGTG
DK-V188A	CCGTCATAGGAACAGCTGcCAAGGGAAAGG	CCTTTCCCTTGgCAGCTGTTCCTATGACGG
DK-V872M	AGACACAGTCAACATGaTGCGTAGGATCAT	ATGATCCTACGCAtCATGTTGACTGTGTCT
Primers for one-step RT-PCR	Upper primer	Lower primer
FSS-T106A	GGCGATTCTAGCCTTTTTG	TACCCCCTCATCCAGCATA
FSS-V1A	GGCGATTCTAGCCTTTTTG	TACCCCCTCATCCAGCATA
FSS-A188V	TGACACACTGAAGGAATGC	CACTATGCCATGGCCCTTT
FSS-M872V	TGGAACAGAGTGTGGATTG	ATGGCGTTCTCGGCCTGACTA
DK-A106T	GGCGATACTAGCCTTCTTG	CAGGTTCCGTACACAACCCA
DK-A1V	GGCGATACTAGCCTTCTTG	CAGGTTCCGTACACAACCCA
DK-V188A	GCCAGTGCCTGTGAATGA	CACTATGCCATGGCCCTTT
DK-V872M	AGAGTGTGGATTGAGGAGAA	ACTCAGTGTCCTCTGAGGGG
Primers for sanger sequencing	Upper primer
FSS-T106A	GGCGATTCTAGCCTTTTTG
FSS-V1A	GGCGATTCTAGCCTTTTTG
FSS-A188V	TGACACACTGAAGGAATGC
FSS-M872V	TGGAACAGAGTGTGGATTG
DK-A106T	GGCGATACTAGCCTTCTTG
DK-A1V	GGCGATACTAGCCTTCTTG
DK-V188A	GCCAGTGCCTGTGAATGA
DK-V872M	AGAGTGTGGATTGAGGAGAA
The primers for Taqman RT-qPCR	Upper primer	Lower primer	Probe (for Taqman QPCR)
ZIKV envelope gene	AGGACGGGAGRTCCATTGTGG	AGRCAAGCAGTCTCCCGGATG	FAM-TGCCGCCACCAAGATGAACTGATTGGCCG-TAMRA
