# Supplementary material for: Role of mutational reversions and fitness restoration in Zika virus spread to the Americas
Source: Nat Commun. 2021 Jan 26;12:595. doi: 10.1038/s41467-020-20747-3 (PMC7838395; doi:10.1038/s41467-020-20747-3)
Supplement: Supplementary file 9 — Source Data [file 41467_2020_20747_MOESM9_ESM.xlsx]

## Sheet: Figure 1b
Average inoculum (T0)		Post competition (T1)		Experiment	T1/T0		Log10T1/T0		Relative replicative fitness
Dakar 41525_0	FSS13025_0	Dakar 41525_1	FSS13025_1		Dakar 41525_1over0	FSS13025_1over0	Log10Dakar 41525_1over0	Log10FSS13025_1over0	Dakar 41525over FSS13025
518	482	828	220	1	1.59846	0.456432	0.203701	-0.340624	3.50207
518	482	796	246	1	1.53668	0.510373	0.186583	-0.292112	3.01089
518	482	949	86	1	1.83205	0.178423	0.262936	-0.748549	10.268
518	482	24	1037	1	0.046332	2.15145	-1.33412	0.332732	0.0215352
518	482	967	106	1	1.8668	0.219917	0.271097	-0.657741	8.48864
518	482	957	91	1	1.84749	0.188797	0.266582	-0.724006	9.78561
518	482	934	154	1	1.80309	0.319502	0.256017	-0.495526	5.64343
518	482	982	62	1	1.89575	0.128631	0.277782	-0.890655	14.7379
518	482	958	76	1	1.84942	0.157676	0.267036	-0.802233	11.7292
518	482	892	140	1	1.72201	0.290456	0.236035	-0.536919	5.92863
536	464	974	68	2	1.81716	0.146552	0.259394	-0.834009	12.3995
536	464	743	293	2	1.38619	0.631466	0.141824	-0.19965	2.1952
536	464	38	987	2	0.0708955	2.12716	-1.14938	0.327799	0.0333288
536	464	44	998	2	0.0820896	2.15086	-1.08571	0.332613	0.0381659
536	464	969	82	2	1.80784	0.176724	0.257159	-0.752704	10.2297
536	464	793	76	2	1.47948	0.163793	0.170108	-0.785704	9.0326
536	464	904	70	2	1.68657	0.150862	0.227004	-0.82142	11.1795
536	464	1012	60	2	1.88806	0.12931	0.276016	-0.888367	14.601
486	514	941	44	3	1.93621	0.0856031	0.286953	-1.06751	22.6185
486	514	1028	33	3	2.11523	0.0642023	0.325357	-1.19245	32.9463
486	514	192	699	3	0.395062	1.35992	-0.403335	0.133514	0.290503
486	514	1011	21	3	2.08025	0.040856	0.318115	-1.38874	50.9165
486	514	524	541	3	1.07819	1.05253	0.032695	0.0222341	1.02438
486	514	1026	5	3	2.11111	0.00972763	0.324511	-2.01199	217.022
486	514	1006	14	3	2.06996	0.0272374	0.315962	-1.56484	75.9971
486	514	462	580	3	0.950617	1.1284	-0.0219943	0.0524649	0.842444
486	514	898	119	3	1.84774	0.231518	0.26664	-0.635416	7.98098
Average inoculum (T0)		Post competition (T1)		Experiment	T1/T0		Log10T1/T0		Relative replicative fitness
PRVABC59_0	FSS13025_0	PRVABC59_1	FSS13025_1		PRVABC59_1over0	FSS13025_1over0	Log10PRVABC59_1over0	Log10FSS13025_1over0	PRVABC59over FSS13025
534	466	1032	98	1	1.93258	0.2103	0.286138	-0.67716	9.18964
534	466	690	413	1	1.29213	0.886266	0.111308	-0.0524359	1.45795
534	466	1009	144	1	1.88951	0.309013	0.27635	-0.510023	6.11467
534	466	1053	124	1	1.97191	0.266094	0.294887	-0.574964	7.41057
534	466	10	1087	1	0.0187266	2.33262	-1.72754	0.367844	0.00802814
534	466	628	495	1	1.17603	1.06223	0.0704184	0.0262193	1.10713
534	466	899	205	1	1.68352	0.439914	0.226218	-0.356632	3.82693
534	466	629	517	1	1.1779	1.10944	0.0711094	0.0451046	1.06171
534	466	783	320	1	1.46629	0.686695	0.166221	-0.163236	2.13529
534	466	3	1147	1	0.00561798	2.46137	-2.25042	0.391178	0.00228246
517	503	428	753	2	0.827853	1.49702	-0.0820468	0.175227	0.553001
517	503	1080	102	2	2.08897	0.202783	0.319933	-0.692968	10.3015
517	503	1001	107	2	1.93617	0.212724	0.286944	-0.672184	9.10181
517	503	1028	148	2	1.98839	0.294235	0.298503	-0.531306	6.75785
517	503	1080	98	2	2.08897	0.194831	0.319933	-0.710342	10.722
517	503	948	150	2	1.83366	0.298211	0.263318	-0.525477	6.14886
517	503	931	97	2	1.80077	0.192843	0.255459	-0.714796	9.33803
517	503	1000	120	2	1.93424	0.238569	0.286509	-0.622387	8.10767
468	554	1083	18	3	2.3141	0.032491	0.364383	-1.48824	71.2229
468	554	510	525	3	1.08974	0.947653	0.0373243	-0.0233505	1.14994
468	554	738	437	3	1.57692	0.788809	0.197811	-0.103028	1.99912
468	554	587	517	3	1.25427	0.933213	0.0983922	-0.0300192	1.34404
468	554	738	446	3	1.57692	0.805054	0.197811	-0.0941749	1.95878
468	554	1146	13	3	2.44872	0.0234657	0.388939	-1.62957	104.353
468	554	812	379	3	1.73504	0.684116	0.23931	-0.164871	2.53618
468	554	1088	18	3	2.32479	0.032491	0.366383	-1.48824	71.5518
468	554	782	421	3	1.67094	0.759928	0.222961	-0.119228	2.19881
468	554	659	433	3	1.40812	0.781588	0.14864	-0.107022	1.80161

## Sheet: Figure 1c
Average inoculum (T0)		Post competition (T1)		Experiment	T1/T0		Log10T1/T0		Relative replicative fitness
Dakar 41525_0	FSS13025_0	Dakar 41525_1	FSS13025_1		Dakar 41525_1over0	FSS13025_1over0	Log10Dakar 41525_1over0	Log10FSS13025_1over0	Dakar 41525over FSS13025
582	548	951	118	1	1.63402	0.215328	0.213258	-0.666899	7.5885
582	548	1002	55	1	1.72165	0.100365	0.235945	-0.998418	17.1539
582	548	1019	55	1	1.75086	0.100365	0.243251	-0.998418	17.4449
582	548	994	69	1	1.7079	0.125912	0.232463	-0.899931	13.5642
582	548	933	117	1	1.60309	0.213504	0.204959	-0.670595	7.5085
582	548	1022	87	1	1.75601	0.158759	0.244528	-0.799261	11.0609
Average inoculum (T0)		Post competition (T1)		Experiment	T1/T0		Log10T1/T0		Relative replicative fitness
PRVABC59_0	FSS13025_0	PRVABC59_1	FSS13025_1		PRVABC59_1over0	FSS13025_1over0	Log10PRVABC59_1over0	Log10FSS13025_1over0	PRVABC59over FSS13025
565	542	728	255	1	1.2885	0.47048	0.110083	-0.327459	2.73868
565	542	705	249	1	1.24779	0.45941	0.0961407	-0.3378	2.71607
565	542	679	229	1	1.20177	0.422509	0.0798213	-0.374164	2.84436
565	542	719	265	1	1.27257	0.48893	0.10468	-0.310753	2.60276
565	542	406	176	1	0.718584	0.324723	-0.143522	-0.488487	2.21291
565	542	411	156	1	0.727434	0.287823	-0.138207	-0.540875	2.52737

## Sheet: Figure 1d
Average inoculum (T0)		Post competition (T1)		Experiment	T1/T0		Log10T1/T0		Relative replicative fitness
Dakar 41525_0	FSS13025_0	Dakar 41525_1	FSS13025_1		Dakar 41525_1over0	FSS13025_1over0	Log10Dakar 41525_1over0	Log10FSS13025_1over0	Dakar 41525over FSS13025
582	548	1048	8	1	1.80069	0.0145985	0.255438	-1.83569	123.347
582	548	1042	4	1	1.79038	0.00729927	0.252945	-2.13672	245.282
582	548	1035	15	1	1.77835	0.0273723	0.250017	-1.56269	64.9691
582	548	1061	6	1	1.82302	0.0109489	0.260792	-1.96063	166.503
582	548	1073	19	1	1.84364	0.0346715	0.265677	-1.46003	53.1745
582	548	1048	6	1	1.80069	0.0109489	0.255438	-1.96063	164.463
582	548	1088	14	1	1.86942	0.0255474	0.271706	-1.59265	73.1743
582	548	1044	13	1	1.79381	0.0237226	0.253778	-1.62484	75.6162
582	548	1034	27	1	1.77663	0.0492701	0.249598	-1.30742	36.0591
582	548	1032	20	1	1.7732	0.0364964	0.248757	-1.43775	48.5856
582	548	1042	14	2	1.79038	0.0255474	0.252945	-1.59265	70.0805
582	548	1036	12	2	1.78007	0.0218978	0.250437	-1.6596	81.2898
582	548	1025	9	2	1.76117	0.0164234	0.245801	-1.78454	107.236
582	548	1042	6	2	1.79038	0.0109489	0.252945	-1.96063	163.521
582	548	1051	12	2	1.80584	0.0218978	0.25668	-1.6596	82.4668
582	548	869	12	2	1.49313	0.0218978	0.174097	-1.6596	68.1861
582	548	974	12	2	1.67354	0.0218978	0.223636	-1.6596	76.425
582	548	1072	9	2	1.84192	0.0164234	0.265272	-1.78454	112.153
582	548	985	15	2	1.69244	0.0273723	0.228513	-1.56269	61.8305
582	548	1061	27	2	1.82302	0.0492701	0.260792	-1.30742	37.0006
582	548	891	6	3	1.53093	0.0109489	0.184955	-1.96063	139.825
582	548	1032	6	3	1.7732	0.0109489	0.248757	-1.96063	161.952
582	548	1065	7	3	1.8299	0.0127737	0.262427	-1.89368	143.255
582	548	1031	18	3	1.77148	0.0328467	0.248336	-1.48351	53.9317
582	548	1020	18	3	1.75258	0.0328467	0.243677	-1.48351	53.3562
582	548	1042	13	3	1.79038	0.0237226	0.252945	-1.62484	75.4713
582	548	1017	5	3	1.74742	0.00912409	0.242398	-2.03981	191.518
582	548	1039	11	3	1.78522	0.020073	0.251693	-1.69739	88.9366
582	548	1058	10	3	1.81787	0.0182482	0.259563	-1.73878	99.6192
582	548	1034	16	3	1.77663	0.0291971	0.249598	-1.53466	60.8497
Average inoculum (T0)		Post competition (T1)		Experiment	T1/T0		Log10T1/T0		Relative replicative fitness
PRVABC59_0	FSS13025_0	PRVABC59_1	FSS13025_1		PRVABC59_1over0	FSS13025_1over0	Log10PRVABC59_1over0	Log10FSS13025_1over0	PRVABC59over FSS13025
565	542	698	432	1	1.2354	0.797048	0.091807	-0.0985155	1.54997
565	542	316	787	1	0.559292	1.45203	-0.252361	0.161975	0.38518
565	542	1055	98	1	1.86726	0.180812	0.271204	-0.742773	10.3271
565	542	1072	105	1	1.89735	0.193727	0.278146	-0.71281	9.79391
565	542	812	285	1	1.43717	0.52583	0.157508	-0.279154	2.73314
565	542	649	474	1	1.14867	0.874539	0.0601962	-0.0582209	1.31346
565	542	810	294	1	1.43363	0.542435	0.156437	-0.265652	2.64295
565	542	1062	84	1	1.87965	0.154982	0.274076	-0.80972	12.1282
565	542	780	323	1	1.38053	0.595941	0.140046	-0.224797	2.31656
565	542	533	617	1	0.943363	1.13838	-0.0253212	0.0562859	0.828691
565	542	1007	174	2	1.7823	0.321033	0.250981	-0.49345	5.55176
565	542	1073	109	2	1.89912	0.201107	0.278551	-0.696573	9.44331
565	542	781	327	2	1.3823	0.603321	0.140603	-0.219452	2.29115
565	542	1004	172	2	1.77699	0.317343	0.249685	-0.498471	5.59959
565	542	1012	166	2	1.79115	0.306273	0.253132	-0.513891	5.84821
565	542	745	353	2	1.31858	0.651292	0.120108	-0.186225	2.02457
565	542	27	1001	2	0.0477876	1.84686	-1.32068	0.266435	0.025875
565	542	276	844	2	0.488496	1.5572	-0.311139	0.192343	0.313702
565	542	753	348	2	1.33274	0.642066	0.124747	-0.19242	2.07571
565	542	193	842	2	0.341593	1.55351	-0.466491	0.191313	0.219885
565	542	1035	140	3	1.83186	0.258303	0.262892	-0.587871	7.09191
565	542	159	945	3	0.281416	1.74354	-0.550651	0.241433	0.161405
565	542	1014	170	3	1.79469	0.313653	0.25399	-0.50355	5.72189
565	542	565	594	3	1	1.09594	0	0.0397872	0.912458
565	542	1020	18	3	1.80531	0.0332103	0.256552	-1.47873	54.3599
565	542	1042	13	3	1.84425	0.0239852	0.265819	-1.62006	76.8909
565	542	1017	5	3	1.8	0.00922509	0.255273	-2.03503	195.12
565	542	1039	11	3	1.83894	0.0202952	0.264567	-1.69261	90.6095
565	542	1058	10	3	1.87257	0.0184502	0.272437	-1.734	101.493
565	542	1034	16	3	1.83009	0.0295203	0.262472	-1.52988	61.9942

## Sheet: Figure 2c
Legs
Average inoculum (T0)		Post competition (T1)		Experiment	T1/T0		Log10T1/T0		Relative replicative fitness
DK-4M_0	DK-WT_0	DK-4M_1	DK-WT_1		DK-4M_1over0	DK-WT_1over0	Log10DK-4M_1over0	Log10DK-WT_1over0	DK-4Mover DK-WT
573	467	9	969	1	0.0157068	2.07495	-1.80391	0.317007	0.00756974
573	467	14	1002	1	0.0244328	2.14561	-1.61203	0.331551	0.0113873
573	467	7	1014	1	0.0122164	2.17131	-1.91306	0.336721	0.00562629
573	467	468	611	1	0.816754	1.30835	-0.0879088	0.116724	0.624262
573	467	10	858	1	0.017452	1.83726	-1.75815	0.26417	0.00949894
573	467	1078	43	1	1.88133	0.0920771	0.274464	-1.03585	20.4321
573	467	50	1006	1	0.08726	2.15418	-1.05918	0.333281	0.0405074
573	467	451	594	1	0.787086	1.27195	-0.103978	0.10447	0.618803
573	467	515	543	1	0.898778	1.16274	-0.0463474	0.0654829	0.772982
573	467	8	1020	1	0.0139616	2.18415	-1.85506	0.339283	0.00639223
620	510	653	398	2	1.05323	0.780392	0.0225215	-0.107687	1.34961
620	510	585	463	2	0.943548	0.907843	-0.0252358	-0.0419892	1.03933
620	510	1082	50	2	1.74516	0.0980392	0.241836	-1.0086	17.8006
620	510	78	956	2	0.125806	1.87451	-0.900297	0.272888	0.0671143
620	510	68	938	2	0.109677	1.83922	-0.959883	0.264633	0.0596327
620	510	88	1096	2	0.141935	2.14902	-0.847909	0.33224	0.0660466
620	510	228	869	2	0.367742	1.70392	-0.434457	0.23145	0.215821
620	510	8	1060	2	0.0129032	2.07843	-1.8893	0.317736	0.00620816
620	510	265	788	2	0.427419	1.5451	-0.369146	0.188956	0.276629
567	498	11	997	3	0.0194004	2.00201	-1.71219	0.301466	0.00969045
567	498	109	917	3	0.19224	1.84137	-0.716157	0.26514	0.104401
567	498	228	869	3	0.402116	1.74498	-0.395648	0.24179	0.230442
567	498	5	995	3	0.00881834	1.99799	-2.05461	0.300594	0.0044136
567	498	7	1032	3	0.0123457	2.07229	-1.90849	0.31645	0.00595751
567	498	1131	103	3	1.99471	0.206827	0.29988	-0.684392	9.64432
567	498	3	1039	3	0.00529101	2.08635	-2.27646	0.319386	0.00253602
567	498	507	636	3	0.89418	1.27711	-0.0485751	0.106228	0.70016
567	498	1212	39	3	2.13757	0.0783133	0.32992	-1.10616	27.2951
567	498	306	705	3	0.539683	1.41566	-0.267862	0.15096	0.381223

## Sheet: Figure 2d
Average inoculum (T0)		Post competition (T1)		Experiment	T1/T0		Log10T1/T0		Relative replicative fitness
DK-4M_0	DK-WT_0	DK-4M_1	DK-WT_1		DK-4M_1over0	DK-WT_1over0	Log10DK-4M_1over0	Log10DK-WT_1over0	DK-4Mover DK-WT
402	397	117	683	1	0.291045	1.7204	-0.53604	0.23563	0.169172
402	397	89	696	1	0.221393	1.75315	-0.654836	0.243819	0.126283
402	397	70	741	1	0.174129	1.8665	-0.759128	0.271028	0.093292
402	397	159	718	1	0.395522	1.80856	-0.402829	0.257334	0.218694
402	397	176	719	1	0.437811	1.81108	-0.358713	0.257938	0.24174
402	397	93	813	1	0.231343	2.04786	-0.635743	0.3113	0.112968

## Sheet: Figure 2e
Saliva
Average inoculum (T0)		Post competition (T1)		Experiment	T1/T0		Log10T1/T0		Relative replicative fitness
FSS-4M_0	FSS-WT_0	FSS-4M_1	FSS-WT_1		FSS-4M_1over0	FSS-WT_1over0	Log10FSS-4M_1over0	Log10FSS-WT_1over0	FSS-4Mover FSS-WT
385	615	139	1106	1	0.361039	1.79837	-0.442446	0.25488	0.200759
385	615	924	339	1	2.4	0.55122	0.380211	-0.258675	4.35398
385	615	427	583	1	1.10909	0.947967	0.0449671	-0.0232066	1.16997
385	615	717	448	1	1.86234	0.728455	0.270058	-0.137597	2.55656
385	615	615	527	1	1.5974	0.856911	0.203414	-0.0670645	1.86414
385	615	99	726	1	0.257143	1.18049	-0.589826	0.0720615	0.217828
385	615	750	547	1	1.94805	0.889431	0.289601	-0.0508878	2.19022
385	615	982	351	1	2.55065	0.570732	0.406651	-0.243568	4.46909
420	545	613	394	2	1.45952	0.722936	0.164211	-0.1409	2.01888
420	545	565	475	2	1.34524	0.87156	0.128799	-0.0597029	1.54348
420	545	439	737	2	1.04524	1.35229	0.0192152	0.131071	0.772937
420	545	593	288	2	1.4119	0.52844	0.149805	-0.277004	2.67183
420	545	676	224	2	1.60952	0.411009	0.206697	-0.386148	3.91603
420	545	658	176	2	1.56667	0.322936	0.194977	-0.490884	4.85133
420	545	930	31	2	2.21429	0.0568807	0.345234	-1.24503	38.9286
420	545	824	101	2	1.9619	0.185321	0.292678	-0.732075	10.5865
458	587	559	414	3	1.22052	0.705281	0.0865463	-0.151638	1.73055
458	587	724	339	3	1.58079	0.577513	0.198873	-0.238438	2.73723
458	587	802	214	3	1.75109	0.364566	0.243309	-0.438224	4.80323
458	587	597	468	3	1.30349	0.797274	0.115109	-0.0983922	1.63494
458	587	837	217	3	1.82751	0.369676	0.26186	-0.432178	4.94354
458	587	561	519	3	1.22489	0.884157	0.0880974	-0.0534707	1.38538
458	587	689	397	3	1.50437	0.67632	0.177354	-0.169848	2.22434

## Sheet: Figure 2f
Average inoculum (T0)		Post competition (T1)		Experiment	T1/T0		Log10T1/T0		Relative replicative fitness
FSS-4M_0	FSS-WT_0	FSS-4M_1	FSS-WT_1		FSS-4M_1over0	FSS-WT_1over0	Log10FSS-4M_1over0	Log10FSS-WT_1over0	FSS-4Mover FSS-WT
483	499	493	397	1	1.0207	0.795591	0.00889979	-0.09931	1.28295
483	499	546	494	1	1.13043	0.98998	0.0532455	-0.0043736	1.14188
483	499	544	450	1	1.12629	0.901804	0.0516518	-0.044888	1.24893
483	499	587	509	1	1.21532	1.02004	0.084691	0.00861724	1.19144
483	499	639	275	1	1.32298	0.551102	0.121554	-0.258768	2.40061
483	499	676	381	1	1.39959	0.763527	0.146	-0.117176	1.83305

## Sheet: Figure 2g
Average inoculum (T0)		Post competition (T1)		Experiment	T1/T0		Log10T1/T0		Relative replicative fitness
DK-4M_0	DK-WT_0	DK-4M_1	DK-WT_1		DK-4M_1over0	DK-WT_1over0	Log10DK-4M_1over0	Log10DK-WT_1over0	DK-4Mover DK-WT
449	451	15	876	1	0.0334076	1.94235	-1.47616	0.288328	0.0171996
449	451	24	853	1	0.0534521	1.89135	-1.27204	0.276772	0.0282613
449	451	53	828	1	0.11804	1.83592	-0.92797	0.263854	0.0642948
449	451	14	885	1	0.0311804	1.96231	-1.50612	0.292767	0.0158897
449	451	126	728	1	0.280624	1.61419	-0.551876	0.207955	0.173848
449	451	44	870	1	0.0979955	1.92905	-1.00879	0.285343	0.0508
449	451	37	859	1	0.0824053	1.90466	-1.08404	0.279817	0.0432652
449	451	15	839	1	0.0334076	1.86031	-1.47616	0.269585	0.0179581
449	451	56	921	2	0.124722	2.04213	-0.904058	0.310083	0.0610743
449	451	32	883	2	0.0712695	1.95787	-1.1471	0.291784	0.0364015
449	451	102	734	2	0.227171	1.62749	-0.643646	0.21152	0.139584
449	451	112	745	2	0.249443	1.65188	-0.603028	0.21798	0.151005
449	451	28	884	2	0.0623608	1.96009	-1.20509	0.292276	0.0318153
449	451	146	923	2	0.325167	2.04656	-0.487893	0.311025	0.158884
449	451	528	188	2	1.17595	0.416851	0.0703876	-0.380019	2.82102
449	451	32	915	2	0.0712695	2.02882	-1.1471	0.307245	0.0351285
449	451	30	799	3	0.0668151	1.77162	-1.17513	0.24837	0.0377142
449	451	56	889	3	0.124722	1.97118	-0.904058	0.294725	0.0632727
449	451	84	791	3	0.187082	1.75388	-0.727967	0.244	0.106668
449	451	25	859	3	0.0556793	1.90466	-1.25431	0.279817	0.0292332
449	451	43	810	3	0.0957684	1.79601	-1.01878	0.254308	0.0533229
449	451	183	928	3	0.407572	2.05765	-0.389795	0.313371	0.198077
449	451	19	801	3	0.0423163	1.77605	-1.37349	0.249456	0.023826
449	451	23	888	3	0.0512249	1.96896	-1.29052	0.294236	0.0260163
449	451	65	626	3	0.144766	1.38803	-0.839333	0.142398	0.104296

## Sheet: Figure 2h
Average inoculum (T0)		Post competition (T1)		Experiment	T1/T0		Log10T1/T0		Relative replicative fitness
FSS-4M_0	FSS-WT_0	FSS-4M_1	FSS-WT_1		FSS-4M_1over0	FSS-WT_1over0	Log10FSS-4M_1over0	Log10FSS-WT_1over0	FSS-4Mover FSS-WT
550	561	879	245	1	1.59818	0.43672	0.203626	-0.359797	3.65951
550	561	1061	101	1	1.92909	0.180036	0.285353	-0.744641	10.715
550	561	808	298	1	1.46909	0.531194	0.167049	-0.274747	2.76564
550	561	1026	180	1	1.86545	0.320856	0.270785	-0.49369	5.814
550	561	735	364	1	1.33636	0.648841	0.125925	-0.187861	2.05962
550	561	637	463	1	1.15818	0.825312	0.0637767	-0.0833819	1.40333
550	561	884	251	1	1.60727	0.447415	0.20609	-0.349289	3.59235
550	561	798	312	1	1.45091	0.55615	0.16164	-0.254808	2.60885
550	561	1015	206	2	1.84545	0.367201	0.266103	-0.435096	5.02573
550	561	1039	136	2	1.88909	0.242424	0.276253	-0.615424	7.7925
550	561	491	593	2	0.892727	1.05704	-0.0492812	0.0240918	0.844553
550	561	1087	111	2	1.97636	0.197861	0.295867	-0.70364	9.98865
550	561	124	902	2	0.225455	1.60784	-0.646941	0.206244	0.140222
550	561	1055	102	2	1.91818	0.181818	0.28289	-0.740363	10.55
550	561	965	174	2	1.75455	0.31016	0.244165	-0.508414	5.6569
550	561	758	343	2	1.37818	0.611408	0.139307	-0.213669	2.25411
550	561	488	471	3	0.887273	0.839572	-0.0519429	-0.075942	1.05682
550	561	509	621	3	0.925455	1.10695	-0.0336449	0.0441287	0.836039
550	561	547	593	3	0.994545	1.05704	-0.00237536	0.0240918	0.940877
550	561	442	599	3	0.803636	1.06774	-0.0949404	0.028464	0.752654
550	561	868	224	3	1.57818	0.399287	0.198157	-0.398715	3.9525
550	561	990	134	3	1.8	0.238859	0.255273	-0.621858	7.53582
550	561	112	773	3	0.203636	1.3779	-0.691145	0.139217	0.147788
550	561	838	197	3	1.52364	0.351159	0.182881	-0.454497	4.33888
550	561	160	662	3	0.290909	1.18004	-0.536243	0.0718951	0.246526
550	561	1103	10	4	2.00545	0.0178253	0.302213	-1.74896	112.506
550	561	1039	50	4	1.88909	0.0891266	0.276253	-1.04999	21.1956
550	561	597	388	4	1.08545	0.691622	0.0356116	-0.160131	1.56943
550	561	946	137	4	1.72	0.244207	0.235528	-0.612242	7.04321
550	561	892	240	4	1.62182	0.427807	0.210002	-0.368752	3.791
550	561	918	143	4	1.66909	0.254902	0.22248	-0.593627	6.54797
550	561	258	480	4	0.469091	0.855615	-0.328743	-0.0677216	0.54825
550	561	528	412	4	0.96	0.734403	-0.0177288	-0.134066	1.30718
550	561	22	893	4	0.04	1.5918	-1.39794	0.201889	0.0251288
550	561	201	750	4	0.365455	1.3369	-0.437167	0.126098	0.27336
550	561	831	173	4	1.51091	0.308378	0.179238	-0.510917	4.89954

## Sheet: Figure 3a
Average inoculum (T0)		Post competition (T1)		Experiment	T1/T0		Log10T1/T0		Relative replicative fitness
DK-A106T_0	DK-WT_0	DK-A106T_1	DK-WT_1		DK-A106T_1over0	DK-WT_1over0	Log10DK-A106T_1over0	Log10DK-WT_1over0	DK-A106Tover DK-WT
355	331	162	650	1	0.456338	1.96375	-0.340713	0.293085	0.232381
355	331	68	765	1	0.191549	2.31118	-0.717719	0.363833	0.0828795
355	331	667	9	1	1.87887	0.0271903	0.273897	-1.56559	69.1008
355	331	117	699	1	0.329577	2.11178	-0.482042	0.324649	0.156066
355	331	534	165	1	1.50423	0.498489	0.177313	-0.302344	3.01757
355	331	105	792	1	0.295775	2.39275	-0.529039	0.378897	0.123613
355	331	675	28	1	1.90141	0.0845921	0.279075	-1.07267	22.4774
355	331	15	827	1	0.0422535	2.49849	-1.37414	0.397678	0.0169116
355	331	211	631	1	0.594366	1.90634	-0.225946	0.280201	0.311783
355	331	15	824	1	0.0422535	2.48943	-1.37414	0.396099	0.0169732
355	331	676	5	1	1.90423	0.0151057	0.279718	-1.82086	126.06
355	331	9	839	1	0.0253521	2.53474	-1.59599	0.403934	0.0100018
355	331	70	740	1	0.197183	2.23565	-0.70513	0.349404	0.0881995
355	331	396	171	1	1.11549	0.516616	0.0474668	-0.286832	2.15923
355	331	657	9	1	1.8507	0.0271903	0.267337	-1.56559	68.0648
478	536	63	636	2	0.131799	1.18657	-0.880087	0.0742923	0.111076
478	536	133	544	2	0.278243	1.01493	-0.555576	0.00643411	0.274151
478	536	14	571	2	0.0292887	1.0653	-1.5333	0.0274713	0.0274934
478	536	395	171	2	0.82636	0.31903	-0.0828308	-0.496169	2.59023
478	536	379	287	2	0.792887	0.535448	-0.100789	-0.271283	1.48079
478	536	85	586	2	0.177824	1.09328	-0.750009	0.0387328	0.162652
478	536	24	673	2	0.0502092	1.2556	-1.29922	0.0988503	0.0399883
478	536	37	664	2	0.0774059	1.23881	-1.11123	0.0930033	0.0624842
478	536	458	96	2	0.958159	0.179104	-0.0185624	-0.746894	5.34972
478	536	83	589	2	0.17364	1.09888	-0.76035	0.0409505	0.158016
478	536	43	638	2	0.0899582	1.1903	-1.04596	0.0756559	0.0755761
478	536	13	684	2	0.0271967	1.27612	-1.56548	0.105891	0.021312
478	536	16	684	2	0.0334728	1.27612	-1.47531	0.105891	0.0262301
478	536	126	540	2	0.263598	1.00746	-0.579057	0.00322897	0.261646
478	536	173	458	2	0.361925	0.854478	-0.441382	-0.0682993	0.423563
478	536	101	459	2	0.211297	0.856343	-0.675107	-0.0673521	0.246743
478	536	44	545	2	0.0920502	1.01679	-1.03598	0.00723171	0.0905301
478	536	363	224	2	0.759414	0.41791	-0.119521	-0.378917	1.81717
478	536	409	29	2	0.855649	0.0541045	-0.0677046	-1.26677	15.8147
478	536	113	458	2	0.236402	0.854478	-0.626349	-0.0682993	0.276662
478	536	534	12	2	1.11715	0.0223881	0.0481134	-1.64998	49.8996
478	536	91	477	2	0.190377	0.889925	-0.720387	-0.0506464	0.213924
334	477	43	861	3	0.128743	1.80503	-0.890278	0.256485	0.0713243
334	477	101	765	3	0.302395	1.60377	-0.519425	0.205143	0.188552
334	477	15	873	3	0.0449102	1.83019	-1.34766	0.262496	0.0245386
334	477	21	868	3	0.0628743	1.81971	-1.20153	0.260001	0.0345519
334	477	96	784	3	0.287425	1.64361	-0.541475	0.215798	0.174875
334	477	110	743	3	0.329341	1.55765	-0.482354	0.19247	0.211434
334	477	134	727	3	0.401198	1.52411	-0.396642	0.183016	0.263234
334	477	173	606	3	0.517964	1.27044	-0.2857	0.103954	0.407704
334	477	14	897	3	0.0419162	1.8805	-1.37762	0.274274	0.0222899

[truncated: 38 more sheets: Figure 3b, Figure 3c, Figure 3d, Figure 3e, Figure 3f, Figure 3g, Figure 3h, Figure 3i, Figure 3j, Figure 4b, Figure 4c, Figure 4d, Figure 4e, Figure 4f, Figure 4g, Supplementary Figure 3a, Supplementary Figure 3b, Supplementary Figure 3c, Supplementary Figure 3d, Supplementary Figure 4a …]
